# Supplementary material for: Variants in the WDR44 WD40-repeat domain cause a spectrum of ciliopathy by impairing ciliogenesis initiation
Source: Nat Commun. 2024 Jan 8;15:365. doi: 10.1038/s41467-023-44611-2 (PMC10774338; doi:10.1038/s41467-023-44611-2)
Supplement: Supplementary file 6 — Source Data [file 41467_2023_44611_MOESM6_ESM.xlsx]

## Sheet: Figure 1
		Figure 1b				Figure 1c
		affected patients	total patients			affected patients	total patients
	DD/ID/LD	11	11		Retrognathia	4	11
	Hypotonia	8	11		Dental crowding	2	11
	Microcephaly	4	11		High palate	2	11
	Kidney disease	3	9		Thin upper lip vermilion	8	11
	Cryptorchidism	5	11		Long/smooth philtrum	8	11
	Congenital heart defect	4	11		Infraorbital creases	5	11
	Brachydactyly	6	10		Upslanting palpebral fissure	8	11
	Scoliosis	3	10		Hypertelorism	2	11
	Syndactyly	5	11		High frontal hairline	2	11
	Enlarged CSF space/ventriculomegaly	5	10		Brachycephaly	3	11

## Sheet: Figure 2
									Densitometry
							Experiment	mother 840	father 648	father 840	D648G	S764F	N840S
							1	1.01947	1.00912	0.889194	0.0519569	0.201991	0.694695
							2	0.924246	1.07167	0.97702	0.0790982	0.224242	0.783862
							3	1.01008	0.980793	0.959409	0.0839709	0.20719	0.80502
							4	1.04621	0.887934	0.74976	0.117638	0.241835	0.902299
				Figure 2b
											RT PCR assay
				RT PCR						Experiment	Control	p.R733*
	Experiment	father 840	mother 840	father 648	mother 648	D648G	S764F	N840S		1	1	0.21637
	1	0.997737	0.949528	0.936845	0.985784	0.964726	0.975406	1.03696		2	1.2248	0.20402
	2	0.962686	0.946432	0.965013	0.974073	1.02363	0.986792	1.00713		3	1.06104	0.21651
	3	1.03967	1.08543	1.06397	1.07283	1.09014	1.10743	1.11091
													Densitometry
									Experiment	WT	D648G	L668S	D669N	S764F	G782C	H839R	N840S	R733*
									1	1.07931	0.197716	0.568803	0.47298	0.467521	0.29605	0.229866	0.788795	1.12938
									2	0.862128	0.226472	0.689195	0.367182	0.400794	0.227102	0.426134	0.673902	1.1624
									3	1.05856	0.450917	0.466368	0.518296	0.505838	0.124381	0.385847	0.712389	1.09131
													Densitometry
											DMSO				MG132
										Exp1	Exp2	Exp3		Exp1	Exp2	Exp3
									mother 648	0.927402	0.898747	1.17385		0.997679	1.08083	1.52674
									mother 840	0.905894	0.990024	1.02543		1.05442	1.0719	1.35594
									father 648	1.05039	0.961318	0.870302		0.971318	1.1081	1.02549
									father 840	0.95762	0.940359	0.734873		0.877124	1.13327	0.823233
									D648G	0.0775276	0.0823035	0.115302		0.300276	0.318762	0.394226
									S764F	0.21979	0.203076	0.237033		0.667248	0.568737	0.685827
									N840S	0.768297	0.789036	0.884383		0.934818	1.08574	1.1947
																		Densitometry
											WT			648			764			782			840
										Experiment	Ctrl	MG	CQ	Ctrl	MG	CQ	Ctrl	MG	CQ	Ctrl	MG	CQ	Ctrl	MG	CQ
										1	1.01008	1.10244	0.688037	1.36208	2.69174	0.957482	1.06578	2.35721	1.03895	1.06636	2.40055	1.16563	1.12504	1.47116	1.1643
										2	0.966891	1.29996	0.871322	0.0966007	2.15124	0.0807746	0.857129	2.91529	0.798233	0.916418	4.29124	1.0629	0.765815	2.26635	0.719357
										3	1.02303	1.77131	1.07336	1.54132	2.93315	1.09131	1.07709	2.30985	0.938579	1.01722	2.20257	1.11937	1.10914	1.84085	1.1459
												Densitometry
												Relative GST/GFP
													WT	D648G	L668S	D669N	S764F	G782C	H839R	N840S
												1	0.873276	0.489171	0.744931	0.37225	0.445866	0.583735	0.534079	0.673966
												2	0.962642	0.45435	0.786356	0.41096	0.473272	0.483892	0.465334	0.729233
												3	1.16408	0.621958	0.892892	0.623203	0.637233	0.642158	0.542554	0.761247

## Sheet: Figure 3
			Figure 3a
						% of ciliated cells (>150 cells were counted from three or more independent experiments)
						(+) serum							(-) serum
			Experiment	male-Ctrl	female-Ctrl	mother 648	father 648	D648G	S764F		male-Ctrl	female-Ctrl	mother 648	father 648	D648G	S764F
			1	24	19.6078	23.3333	32	0	0		83.5821	90.4762	78.125	85.7143	42.3077	50
			2	44.186	42.623	20.4545	14.8148	0	0		92.4242	91.6667	82	96	37.5	95.3488
			3	15.1515	21.6216	26.087	26.4706	0	4.34783		71.1111	75	64	79.0698	33.3333	59.375
			4			15		5.55556					74.359		36.8421
			% of ciliated cells (>150 cells were counted from three independent experiments)
					(+) serum				(-) serum
			Experiemnt	mother 840	father 840	N840S		mother 840	father 840	N840S
			1	27.7778	46.6667	50		81.0811	84.6154	92.3077
			2	14.8148	22.2222	30		54.5455	96.7742	78.0488
			3	37.5	11.5385	28.5714		88.4615	81.25	89.3617
			Figure 3c
			% of ciliated cells (>150 cells were counted from three independent experiments)
				D648G	D648G		S764F	S764F
			Experiment	GFP	GFP-WDR44		GFP	GFP-WDR44
			1	3.57143	5.55556		7.14286	31.25
			2	5.55556	12.5		2.94118	22.8571
			3	4.87805	2.38095		4.65116	22.9167
			Figure 3d
					Cilia length measured
			Cilia numbers	Male-Ctrl	father 840	mother 840	N840S
			1	2.011	0.941	2.792	2.86
			2	4.706	1.759	2.279	1.693
			3	1.195	2.313	3.178	0.339
			4	2.407	2.569	1.957	1.314
			5	1.946	1.926	3.38	1.7
			6	1.946	2.436	2.538	1.214
			7	1.632	2.973	1.002	2.289
			8	2.144	3.799	1.821	2.203
			9	2.926	0.846	1.913	1.756
			10	0.775	2.236	2.643	1.94
			11	1.714	1.627	1.901	1.223
			12	3.288	2.29	2.743	2.446
			13	1.871	2.797	2.522	1.353
			14	2.06	1.04	2.134	1.756
			15	2.394	3.669	4.122	0.377
			16	1.806	2.861	2.694	1.73
			17	2.315		2.991	1.794
			18	2.39		2.953	2.576
			19	3.264		2.393	1.951
			20	1.772		2.538	1.821
			21	3.274		2.678	1.536
			22	2.885		3.848	1.04
			23	3.742			2.473
			24	1.632			2.64
			25	5.379			0.69
			26	2.483			0.754
			27	2.38			1.648
			28	4.229			0.941
			29	3.265
			30	4.606
			31	2.547
			32	2.588
			33	2.926
			34	1.533
			35	2.378
			36	2.222
			37	5.462
			Figure 3e
						fold induction (Gli1)
					(+) Serum (-) SAG				(+) serum (+) SAG
				Exp1	Exp2	Exp3		Exp1	Exp2	Exp3
			father 840	1.23	0.63	1.13		2.38	2.23	2.19
			D648G	1	1.02	0.98		0.93	1.02	0.99
			S764F	1.02	0.94	1.06		1.13	1.27	1.26
			N840S	1.11	0.95	0.95		2.18	2.35	2.41
						fold induction (Gli1)
					(-) Serum (-) SAG				(-) serum (+) SAG
				Exp1	Exp2	Exp3		Exp1	Exp2	Exp3
			father 840	0.71	0.74	1.55		15.22	7.22	14.73
			D648G	0.41	1	1.59		0.61	2.38	3.79
			S764F	1.12	0.63	1.26		5.59	2.92	3.8
			N840S	0.86	0.69	1.46		11.88	4.67	9.46
			Figure 3f
						fold induction (PTCH1)
					(+) Serum (-) SAG				(+) serum (+) SAG
				Exp1	Exp2	Exp3		Exp1	Exp2	Exp3
			father 840	1.28	0.6	1.11		1.45	1.3	1.46
			D648G	0.9	1.06	1.03		1.09	1.26	1.15
			S764F	0.97	1.03	1.01		0.99	1.19	1.17
			N840S	0.92	1.08	1		1.23	1.21	1.42
						fold induction (PTCH1)
					(-) Serum (-) SAG				(-) serum (+) SAG
				Exp1	Exp2	Exp3		Exp1	Exp2	Exp3
			father 840	0.58	0.89	1.54		2.68	1.88	5.27
			D648G	0.68	1.45	0.88		0.53	1.24	1.6
			S764F	1.14	0.55	1.31		1.63	0.88	1.78
			N840S	0.85	0.59	1.57		2.46	1.17	2.39

## Sheet: Figure 4
				Figure 4c
	uninject	wdr44MO	wdr44MO	wdr44MO	wdr44MO	wdr44MO	wdr44MO	wdr44MO	wdr44MO	wdr44MO	wdr44MO		n>60 embryos per condition
			WT	D648G	L668S	D669N	R733*	S764F	G782C	H839R	N840S
Exp. 1	0	3.6	4.1	7.1	16.7	56	58.1	45.8	40.9	32	12.9
Exp. 2	0	13	20	17	40	32.1	44	20	42.2	42.3	25
Exp. 3	10	18	23	13	25	30	37	58	33.3	30.4	27.3
Mean	3.333	11.53	15.7	12.37	27.23	39.37	46.37	41.27	38.8	34.9	21.73
SEM	3.333	4.221	5.864	2.875	6.818	8.339	6.205	11.2	2.775	3.729	4.466
Statistics							p=0.0229		p=0.0236			(vs WT)
				Figure 4d
	uninject	wdr44MO	wdr44MO	wdr44MO	wdr44MO	wdr44MO	wdr44MO	wdr44MO	wdr44MO	wdr44MO	wdr44MO		n>60 embryos per condition
			WT	D648G	L668S	D669N	R733*	S764F	G782C	H839R	N840S
Exp. 1	0	0	4.1	17.8	33.3	36	51.6	66.7	36.4	24	11.3
Exp. 2	0	13	20	16.7	37.1	46.4	40	44	53.3	37.9	7.1
Exp. 3	10	11	11	16	25	40	42	58	44.4	30.4	0
Mean	3.333	8	11.7	16.83	31.8	40.8	44.53	56.23	44.7	30.77	6.133
SEM	3.333	4.041	4.603	0.5239	3.573	3.029	3.58	6.612	4.881	4.017	3.298
Statistics					p=0.0261	p=0.0062	p=0.0049	p=0.0052	p=0.0079	p=0.0355		(vs WT)
				Figure 4e
	uninject	wdr44MO	wdr44MO	wdr44MO	wdr44MO	wdr44MO	wdr44MO	wdr44MO	wdr44MO	wdr44MO	wdr44MO		n>60 embryos per condition
			WT	D648G	L668S	D669N	R733*	S764F	G782C	H839R	N840S
Exp. 1	0	7.1	12.5	17.9	43.3	32	66.7	66.7	50	36	22.6
Exp. 2	0	21	27	10	48.6	35.7	44	36	44.4	48.3	35.7
Exp. 3	10	14	14	16	35	50	68	63	55.5	34.7	18.1
Mean	3.333	14.03	17.83	14.63	42.3	39.23	59.57	55.23	49.97	39.67	25.47
SEM	3.333	4.013	4.604	2.381	3.958	5.488	7.792	9.676	3.204	4.333	5.279
Statistics					p=0.0157	p=0.0404	p=0.0099	p=0.0251	p=0.0046	p=0.0260		(vs WT)
				Figure 4f
	uninject	wdr44MO	wdr44MO	wdr44MO	wdr44MO	wdr44MO	wdr44MO	wdr44MO	wdr44MO	wdr44MO	wdr44MO		n>60 embryos per condition
			WT	D648G	L668S	D669N	R733*	S764F	G782C	H839R	N840S
Exp. 1	0	3.6	8.3	10.7	20	32	58.1	50	36.4	28	12.9
Exp. 2	0	17	27	10	20	25	57	44	22.2	42.3	3.6
Exp. 3	10	28	23	25	25	36.6	37	71	24.4	34.5	18.1
Exp.4	3.9	3.1	6.4
Exp.5	4.1	5	7.6
Mean	3.6	11.34	14.46	15.23	21.67	31.2	50.7	55	27.67	34.93	11.53
SEM	1.833	4.887	4.36	4.888	1.667	3.372	6.857	8.185	4.413	4.134	4.241
Statistics						p=0.0379	p=0.0032	p=0.0028		p=0.0204		(vs WT)
				Figure 4g
	uninject	wdr44MO	wdr44MO	wdr44MO	wdr44MO	wdr44MO	wdr44MO	wdr44MO	wdr44MO	wdr44MO	wdr44MO		n>60 embryos per condition
			WT	D648G	L668S	D669N	R733*	S764F	G782C	H839R	N840S
Exp. 1	0	7.1	8.3	21.4	20	32	74.1	54.2	45.5	16	19.4
Exp. 2	0	17	20	10	31.4	35.7	47	44	53.3	20.7	3.6
Exp. 3	10	18	23	16	10	40	68	63	44.4	34.7	27.3
Mean	3.333	14.03	17.1	15.8	20.47	35.9	63.03	53.73	47.73	23.8	16.77
SEM	3.333	3.479	4.484	3.292	6.182	2.312	8.208	5.49	2.801	5.616	6.967
Statistics						p=0.0204	p=0.0080	p=0.0067	p=0.0044			(vs WT)
				Figure 4h
	uninject	wdr44MO	wdr44MO	wdr44MO	wdr44MO	wdr44MO	wdr44MO	wdr44MO	wdr44MO	wdr44MO	wdr44MO		n>60 embryos per condition
			WT	D648G	L668S	D669N	R733*	S764F	G782C	H839R	N840S
Exp. 1	0	3.8	4.1	14.3	33.3	36	41.9	26.3	36.4	20	35.5
Exp. 2	0	13	10	13	33.3	39.3	27	16	15.6	37.9	21.4
Exp. 3	0	7	11	16	15	36	37	58	20	47.8	25
Exp. 4								42.9	42.1
Mean	0	7.933	8.367	14.43	27.2	37.1	35.3	35.8	28.53	35.23	27.3
SEM	0	2.696	2.153	0.8686	6.1	1.1	4.384	9.245	6.364	8.135	4.23
Statistics						p=0.0003	p=0.0053		p=0.0480	p=0.0331	p=0.0163	(vs WT)

## Sheet: Figure 5
			Figure 5a
	uninject	wdr44MO	wdr44MO	wdr44MO	wdr44MO	wdr44MO	wdr44MO	wdr44MO	wdr44MO	wdr44MO	wdr44MO
			WT	D648G	L668S	D669N	R733*	S764F	G782C	H839R	N840S
Exp. 1	0	0	0	20	0	16.7	50	33.3	40	50	0
Exp. 2	0	0	0	0	0	42.9	40	20	25	50	16.7
Exp. 3	0	0	0	20	0	40	40	40	28.6	14.3	0
Mean	0	0	0	13.33	0	33.2	43.33	31.1	31.2	38.1	5.567
SEM	0	0	0	6.667	0	8.292	3.333	5.877	4.521	11.9	5.567
Statistics						p=0.0161	p=0.0002	p=0.0061	p=0.0023	p=0.0328		(vs WT)
			Figure 5b
	uninject	wdr44MO	wdr44MO	wdr44MO	wdr44MO	wdr44MO	wdr44MO	wdr44MO	wdr44MO	wdr44MO	wdr44MO
			WT	D648G	L668S	D669N	R733*	S764F	G782C	H839R	N840S
Exp. 1	0	3.9	6.7	40	14.3	15.6	51.2	39.1	36.4	40	0
Exp. 2	0	9.4	4.2	11.1	8.7	18.5	56	45.5	53.9	40	0
Exp. 3	0	8.7	8.3	20	0	31.25	31.4	36.4	28	39.1	10
Mean	0	7.333	6.4	23.7	7.667	21.78	46.2	40.33	39.43	39.7	3.333
SEM	0	1.729	1.193	8.545	4.16	4.807	7.529	2.698	7.629	0.3	3.333
Statistics				p=0.1155		p=0.0360	p=0.0064	p=0.0003	p=0.0129	p<0.0001		(vs WT)
			Figure 5c
	uninject	wdr44MO	wdr44MO	wdr44MO	wdr44MO	wdr44MO	wdr44MO	wdr44MO	wdr44MO	wdr44MO	wdr44MO
			WT	D648G	L668S	D669N	R733*	S764F	G782C	H839R	N840S
Exp. 1	0	0	0	0	10	28.7	50	50	60	63.6	0
Exp. 2	0	0	0	0	30	28.6	50	43	75	53.8	0
Exp. 3	0	0	0	16.7	8.3	66.6	54.5	37.5	45.5	62.5	0
Mean	0	0	0	5.567	16.1	41.3	51.5	43.5	60.17	59.97	0
SEM	0	0	0	5.567	6.967	12.65	1.5	3.617	8.516	3.1	0
Statistics						p=0.0309	p<0.0001	p=0.0003	p=0.0021	p<0.0001		(vs WT)

## Sheet: Figure 6
			Figure 6a
					One CP110 centriole				Two CP110 centriole
					Exp1	Exp2	Exp3		Exp1	Exp2	Exp3
			(+) serum	male-Ctrl	59.7015	71.4286	39.3939		40.2985	28.5714	60.6061
				S764F	20	25.9259	36.6667		80	74.0741	63.3333
				D648G	27.2727	9.09091	15		72.7273	90.9091	85
			(-) serum	male-Ctrl	86.8852	91.5254	88.3721		13.1148	8.47458	11.6279
				S764F	79.2453	95.122	93.3333		20.7547	4.87805	6.66667
				D648G	72	64.5161	56.25		28	35.4839	43.75
				(>100 cells were counted from three independent experiments)
					One CP110 centriole				Two CP110 centriole
					Exp1	Exp2	Exp3		Exp1	Exp2	Exp3
			(+) serum	mother 840	42.1053	50	61.5385		57.8947	50	38.4615
				father 840	44.4444	33.3333	19.0476		55.5556	66.6667	80.9524
				N840S	52.381	33.3333	51.7241		47.619	66.6667	48.2759
			(-) serum	mother 840	78.9474	90	93.3333		21.0526	10	6.66667
				father 840	95.8333	100	97.5		4.16667	0	2.5
				N840S	97.4359	88.4615	100		2.5641	11.5385	0
				(>100 cells were counted from three independent experiments)
			Figure 6b
			% of ciliated cells (>150 cells were counted from three independent experiments)
			Experiment	Ctrl Cas9	E1	F4	G2
			1	12.766	24.0741	25.7143	30.303
			2	7.31707	30.1587	24.4444	27.6596
			3	8.16327	37.931	28.125	18.6047
			Figure 6c
				One CP110 centriole				Two CP110 centriole
				Exp1	Exp2	Exp3		Exp1	Exp2	Exp3
			Ctrl	91.6667	58.8235	67.8571		8.33333	41.1765	32.1429
			WT	50	81.4815	75		50	18.5185	25
			D648G	35.2941	36.3636	9.09091		64.7059	63.6364	90.9091
			S764F	9.09091	8.33333	35.7143		90.9091	91.6667	64.2857
			G782C	11.1111	28.5714	9.09091		88.8889	71.4286	90.9091
			(>60 cells with similar GFP expression were counted from three independent experiments)
				One CP110 centriole				Two CP110 centriole
				Exp1	Exp2	Exp3		Exp1	Exp2	Exp3
			WT	82.1429	66.6667	72.2222		17.8571	33.3333	27.7778
			L668S	16.6667	41.6667	41.6667		83.3333	58.3333	58.3333
			D669N	31.25	46.1538	46.1538		68.75	53.8462	53.8462
			R733*	16.6667	69.2308	57.1429		83.3333	30.7692	42.8571
			H839R	26.6667	41.6667	28.5714		73.3333	58.3333	71.4286
			N840S	15.3846	37.5	17.3913		84.6154	62.5	82.6087
			(>60 cells with similar GFP expression were counted from three independent experiments)

## Sheet: Figure 7
	Densitometry
	Relative GFP level bound to Myc
		WT	D648G	L668S	D669N	R733*	S764F	G782C	H839R	N840S
	1	1.14856	4.42927	3.29256	4.20372	2.53131	4.219	3.44915	3.67699	1.99883
	2	0.734043	4.39825	2.14841	3.53708	1.93116	4.80939	4.20831	3.46254	1.47956
	3	1.1174	4.97678	2.50426	4.19514	3.30808	6.55811	5.39882	3.19904	1.64406
												Densitometry
												Relative RAB11 level bound to GFP-WDR44
													WT	D648G	L668S	D669N	R733*	S764F	G782C	H839R	N840S
												1	0.892811	4.48688	2.93074	3.07413	2.62818	2.78786	2.36514	2.80782	1.81718
												2	1.23873	4.90724	2.69654	2.80921	2.64473	2.50975	1.90862	2.59725	1.64963
												3	0.868461	6.02778	2.34147	2.30087	2.49889	2.80704	2.77407	2.60479	1.58062
												Relative VAPA level bound to GFP-WDR44
													WT	D648G	L668S	D669N	R733*	S764F	G782C	H839R	N840S
												1	1.19241	3.48637	0.968239	1.19763	2.011	1.15454	1.24294	1.21903	1.52502
												2	0.981176	3.05017	1.80069	0.920493	1.45609	0.92687	0.699136	0.937158	0.972471
												3	0.826409	4.12212	2.20201	1.57304	1.81606	0.673166	1.36226	1.42828	1.14964

## Sheet: Figure 8
																		Densitometry
																		Relative GST level bound to HA (normalized to GST WCL)
																			WT	D648G	L668S	D669N	S764F	G782C	H839R	N840S
																		1	0.974892	0.0885283	0.0588684	0.537768	0.147263	0.139036	0.142577	0.599615
																		2	1.03136	0.181421	0.272325	0.521243	0.0167032	0.306971	0.259739	0.789376
																		3	0.993752	0.098748	0.186342	0.519886	0.203597	0.121878	0.125325	0.664198

## Sheet: Figure S3
								Figure S3c
								Mutation_site	RMSD_wdr44	RMSD_wdr44_d669n	RMSD_wdr44_d648g	RMSD_wdr44_g782c	RMSD_wdr44_s764f	RMSD_wdr44_h839r	RMSD_wdr44_n840s	RMSD_wdr44_l668s
								648	3.2068	5.2959	2.8735	5.035	3.306	3.4739	5.6142	2.84
								668	2.7357	4.1881	1.8044	3.0515	2.669	2.2638	2.2335	2.0045
								669	2.1379	5.5857	1.9762	3.7856	2.6351	2.2132	3.7415	1.9822
								764	1.0003	1.0378	0.9597	1.0411	5.7518	0.5317	0.6999	1.0752
								782	1.1109	0.861	1.0596	3.2049	1.6876	0.874	1.248	0.8642
								839	1.818	2.0832	2.6893	2.6125	2.2885	4.8796	2.5015	1.6409
								840	2.7669	1.82	2.0251	2.4948	2.5983	2.2617	1.7083	1.6802
								Mutation_site	95%_CI_wdr44	95%_CI_wdr44_d669n	95%_CI_wdr44_d648g	95%_CI_wdr44_g782c	95%_CI_wdr44_s764f	95%_CI_wdr44_h839r	95%_CI_wdr44_n840s	95%_CI_wdr44_l668s
								648	0.2011	0.1777	0.0654	0.0792	0.3139	0.3365	0.3224	0.2999
								668	0.3444	0.0675	0.1325	0.5829	0.2337	0.7167	0.4555	0.1349
								669	0.0547	0.1091	0.1301	0.1765	0.207	0.1954	0.4143	0.1498
								764	0.1005	0.1099	0.0785	0.0665	0.363	0.0297	0.077	0.0891
								782	0.1023	0.0705	0.0436	0.1489	0.2282	0.0516	0.1199	0.0697
								839	0.1699	0.1801	0.1519	0.2434	0.0981	0.3771	0.1282	0.1889
								840	0.1715	0.1187	0.1143	0.395	0.0966	0.1967	0.077	0.1532

## Sheet: Figure S4
														Figure S4b
																		cilia length measured
														cilia number	male-Ctrl	female-Ctrl	mother 648	father 648	mother 840	father 840	D648G	S764F	N840S
														1	2.142	2.54	1.451	5.224	2.045	2.943	1.729	5.439	4.015
														2	6.553	4.145	1.591	2.313	3.513	1.83	2.06	3.913	3.445
														3	3.232	5.575	5.265	1.818	2.769	2.496	2.133	0.857	1.953
														4	2.694	5.128	4.073	2.754	1.946	2.202	3.206	2.325	4.138
														5	2.837	2.366	0.915	1.727	2.267	0.635	3.651	2.752	2.68
														6	2.168	3.23	2.349	4.869	3.489	3.438	1.963	2.629	1.335
														7	1.878	3.848	1.707	5.246	2.291	3.141	3.168	1.055	4.312
														8	2.06	1.738	1.649	2.324	3.305	2.677	1.673	2.622	3.24
														9	1.612	2.477	3.025	3.508	3.51	2.175	2.424	0.379	0.577
														10	2.004	4.374	1.475	2.378	1.946	2.612	1.13	3.322	2.11
		Figure S4c												11	4.899	4.298	5.319	1.948	3.257	2.916	1.038	1.533	1.574
														12	2.977	5.168	2.472	1.571	2.926	3.637	1.765	2.144	1.83
														13	2.588	4.78	2.185	3.222	4.032	1.415	1.912	4.07	1.294
	Ciliation													14	4.288	2.728	5.019	1.636	1.656	2.819	2.069	1.376	2.793
	% of ciliated cells													15	2.81	2.267	2.25	3.378	2.394	2.91	3.629	5.127	2.81
		myc-WDR44	myc-D648G	myc-L668S	myc-D669N	myc-R733*	myc-S764F	myc-G782C	myc-H839R	myc-N840S				16	3.018	2.069	3.643	2.039	1.763	3.271	1.666	2.349	3.551
	1	46.5909090909091 (# of counted cells=88)	54.1176470588235 (# of counted cells=85)	41.9847328244275 (# of counted cells=131)	26.4705882352941 (# of counted cells=102)	33.3333333333333 (# of counted cells=84)	40.7766990291262 (# of counted cells=103)	44.5378151260504 (# of counted cells=119)	60.1769911504425 (# of counted cells=113)	42.7272727272727 (# of counted cells=110)				17	3.643	4.104	3.117	1.286	1.252	2.104	2.448	3.571	2.045
	2	34.5070422535211 (# of counted cells=142)	25.609756097561 (# of counted cells=82)	27.4725274725275 (# of counted cells=91)	28.7037037037037 (# of counted cells=108)	37.1134020618557 (# of counted cells=97)	43.298969072165 (# of counted cells=97)	23.0769230769231 (# of counted cells=117)	28.7671232876712 (# of counted cells=73)	40.9090909090909 (# of counted cells=66)				18	3.356	5.06	3.964	2.168	2.431	2.583	1.031	4.742	0.577
	3	44.8275862068966 (# of counted cells=87)	22.093023255814 (# of counted cells=86)	34.4827586206897 (# of counted cells=87)	52.4390243902439 (# of counted cells=82)	22.2222222222222 (# of counted cells=99)	38.2022471910112 (# of counted cells=89)	34.6534653465347 (# of counted cells=101)	47.4576271186441 (# of counted cells=59)	31.7307692307692 (# of counted cells=104)				19	3.025	3.52	3.766	4.223	3.503	2.69	2.694	3.991	2.581
														20	1.352	5.562	4.927	1.845	2.878	2.416	2.977	1.277	0.379
														21	3.431	5.937	1.632	2.039	1.963	2.975	1.953	3.411	1.434
	Cilia length													22	1.014	1.895	3.988	2.728	2.315	2.534	4.062	3.206	4.411
	Cilia Length (mm)													23	3.694	2.093	4.152	1.506	2.578	4.573	2.012	2.758	3.298
		myc-WDR44	myc-D648G	myc-L668S	myc-D669N	myc-R733*	myc-S764F	myc-G782C	myc-H839R	myc-N840S				24	3.728	1.731	2.397	3.093	1.55	2.937	2.077	2.985	2.168
	1	3.2246	1.62265	4.15724	1.90175	3.46084	0.958523	0.957893	1.10771	1.23908				25	4.23	3.182	4.049		3.257	2.766	3.051	2.943	1.377
	2	5.02876	1.64313	2.64402	1.41088	1.65612	0.523783	1.38969	1.29668	1.66545				26	3.493	4.821	3.414		3.79	2.168	1.506	2.993	2.442
	3	3.70647	2.72172	5.5232	1.10272	2.81931	1.20784	1.84004	1.42893	1.79217				27	5.336	3.24	2.233		2.846	2.986	2.534	1.825	3.196
	4	2.6204	1.33734	1.18639	3.68383	3.11839	1.16148	1.486	1.11052	1.65358				28	3.288	6.617	1.789		3.002	1.845	2.545	2.574	3.336
	5	6.41852	1.35063	1.61264	4.60936	1.76416	1.14588	1.24237	1.2127	1.75473				29	3.455	8.126	3.387		3.626	1.636	6.634	1.311	3.078
	6	6.55406	1.6062	1.34367	1.42994	1.62039	0.777151	1.38089	1.35364	0.956345				30	2.67	2.431	3.592		3.911	2.48	4.611	1.912	1.974
	7	3.94923	1.35424	1.65569	1.09915	1.29078	1.9037	1.06018	1.61857	0.954299				31	4.35	2.067	2.441		2.416	3.572	2.754	2.919	3.626
	8	8.06134	1.64465	1.43089	4.42288	0.656068	0.929718	1.51463	1.6728	1.2558				32	3.438	3.92	4.346		5.79	3.142	3.648	2.711	2.416
	9	6.43704	1.38188	1.12051	0.75492	1.26284	1.86667	1.28074	1.88801	2.14343				33	3.421	2.394	3.793		1.883	1.948	3.336	2.933	1.286
	10	7.13333	1.32741	1.41949	1.60719	1.02439	1.83851	1.95448	1.29036	1.44327				34	4.326	3.093	3.23		3.002	2.48	5.106	2.267	1.544
	11	3.49498	1.65885	1.03233	0.998579	1.22207	2.66653	1.04982	1.5629	1.67728				35	4.237	2.004	3.554		2.545	1.727		1.755	1.974
	12	3.65577	1.40152	1.37637	0.881085	1.56783	1.33966	1.65391	1.54384	2.13683				36	2.639	2.68	3.848		1.442	5.181		3.486	1.974
	13	3.64459	1.44838	1.01403	1.12826	2.99113	1.93143	1.83717	1.31408	1.44447				37	2.39	2.291	2.53		1.883	1.662		2.407	2.012
	14	6.59648	1.64856	1.27498	1.60129	3.04536	2.03894	5.35551	1.91308	1.38114				38	5.329	3.373	4.111		1.506	3.69		2.704	3.158
	15	3.34292	1.31481	1.29503	1.13077	2.47151	1.82573	6.21036	0.974328	0.945896				39	2.536	2.11	2.209			3.142		5.282	3.405
	16	5.66362	1.10022	1.56815	5.3359	2.58528	2.70599	6.89166	0.759828	2.46196				40	3.174	2.424	2.694					3.469	3.169
	17	3.99259	1.5964	1.36578	5.17152	3.63351	1.56534	3.15598	1.61994	1.60056				41	1.441	2.803	2.069					1.335	3.69
	18	3.81616	1.21079	1.21493	6.00339	7.38461	3.70113	3.26031	1.83717	1.59646				42	1.731	2.004	2.636					2.851	2.986
	19	5.37874	1.36	1.19804			4.22855	3.25267	1.35019	1.75318				43	3.52	1.69	3.141					4.937	3.938
	20	5.36303	1.29128	1.57799			2.68025	7.46851	1.04825	1.84914				44	3.216	1.714	2.185					1.686	4.207
	21	11.3858	4.46017	1.29057			2.97037	3.02637	0.734586	1.06469				45	2.284	3.899	4.517					3.328	5.208
	22	4.8634	7.21508	1.31113				6.21782	2.06636	2.2449				46	1.632	1.888	2.349					2.32	2.26
	23	4.65637	2.7486	1.51894				6.53639	1.38685	1.28246				47	2.052	3.8	3.332					2.758	4.014
	24	4.58908	4.06143	1.2558				4.76504	1.28765	4.47037				48	4.326	0.239	4.066					1.508	3.427
	25	5.61021	5.07176	1.56148					1.22754	2.69413				49	4.633	2.554	1.608					1.386	2.104
	26	5.78103	6.46136	6.99113					3.9	2.93262				50	2.311	3.848	2.909					2.4	3.96
	27	3.70588	4.58038	4.54156					4.25806	4.65644				51	4.966	2.892	1.219					0.775	4.444
	28	5.32246	0.998462	4.61769					7.25092	3.88456				52	2.279	1.311	1.639					0.874	3.04
	29	9.296	1.01723	4.87949					6.10414	2.80382				53	4.818	1.888	2.835					2.571	2.507
	30		1.71242	8.70562					3.27179	5.55903				54	2.481	2.134	1.648					3.305
	31		1.63509	6.33236					4.60094	4.13083				55	4.137	4.169	4.753					3.493
	32		1.53859	5.18475					3.75381	8.5116				56	2.353	4.387	3.05					3.247
	33		1.42084	3.82915					3.82758	4.19604				57	1.771	1.434	2.731					2.407
	34			3.60459					5.27037	3.80158				58	2.031	3.503	4.2					3.691
	35			3.80488					3.63895					59	2.041	2.267	2.745					3.414
	36			3.65147					4.85511					60	4.706	2.687	3.735					1.41
	37								5.25332					61	2.574	2.612	3.571					1.574
	38								4.71923					62	1.929	1.434	2.96					2.25
														63	1.953	2.144	3.09					2.069
														64	4.039	1.352	1.359					1.973
														65	5.879	1.904	2.127					1.48
														66	1.912	2.041	2.195					2.217
														67	1.072	3.664	6.166					1.258
														68	3.469	3.297	2.948					2.876
														69	5.009	2.875	4.062					1.636
														70	4.531	3.94	3.837					1.442
														71	3.37	3.585	3.271					2.674
														72	3.952	2.793	2.48					2.066
														73	2.243	3.073	1.91					3.287
														74	3.032	3.346	2.545					2.873
														75	4.012	2.349	2.442					3.47
														76	3.298	2.185	3.804					1.13
														77	3.117	2.91	2.922					1.636
														78	1.236	1.974	2.598					1.598
														79	3.759	2.093	3.298
														80	6.449	1.442	1.259
														81	5.203	2.91	2.545
														82	4.353	1.856	2.48
														83	1.335	2.701	2.545
														84	4.36	1.286	1.533
														85	5.681	3.131	2.378
														86	2.953	1.286	6.521
														87	3.462	2.625	1.727
														88	3.373	2.728
														89	2.523	3.599
														90	3.1	3.675
														91	4.582	1.194
														92	4.524	2.104
														93	2.95	1.754
														94	2.81	3.427
														95	3.336	4.116
														96	3.575	3.69
														97	0.478	1.35
														98	1.772	2.233
														99	2.629	1.818
														100	3.588	3.675
														101	3.38	3.933
														102	2.974	3.314
														103	2.754	3.352
														104	2.895	3.314
														105	1.571	6.037
														106	3.664	1.442
														107	4.014
														108	3.336
														109	2.674
														110	3.648
														111	2.91
														112	5.224
														113	1.716
														114	2.895
														115	1.765
														116	3.755
														117	3.884
														118	5.778
														119	1.13
														120	2.895
														121	2.26
														122	3.013
														123	2.039
														124	3.976
														125	2.233
														126	6.09
														127	2.636
														128	2.442
														129	2.195
														130	2.534
														131	2.012
														132	2.598
														133	3.363
														134	2.819

[truncated: 5 more sheets: Figure S5, Figure S6, Figure S7, Figure S8, Sheet2]
